# Supplementary material for: Microbiome and lipidomic analysis reveal the interplay between skin bacteria and lipids in a cohort study
Source: Front Microbiol. 2024 Apr 11;15:1383656. doi: 10.3389/fmicb.2024.1383656 (PMC11043602; doi:10.3389/fmicb.2024.1383656)
Supplement: Supplementary file 1 [file Table_1.CSV]

	feature-id	locationforearm_beta	genderM_beta	locationforearm_se	genderM_se	locationforearm_W	genderM_W	locationforearm_p-value	genderM_p-value	locationforearm_q-value	genderM_q-value	Description
1	1CMET2-PWY	-0.955783289123781	0.362313269710174	0.133627093576356	0.134639776408995	-7.1526160117943	2.69098240782557	8.51395224054413e-13	0.0071241951516998	2.98839723643099e-10	1	N10-formyl-tetrahydrofolate biosynthesis
2	3-HYDROXYPHENYLACETATE-DEGRADATION-PWY	1.61950035960024	-0.517891249815791	0.276005417953918	0.275712670489686	5.8676397427482	-1.87837305008862	4.42042408372849e-09	0.0603301496105743	1.34380892145346e-06	1	4-hydroxyphenylacetate degradation
4	ALL-CHORISMATE-PWY	1.71296117501345	-1.5290390746008	0.379550737032806	0.377988850635338	4.51312830638868	-4.0451962327215	6.38783508715068e-06	5.22793143941252e-05	0.0012136886665586	0.0183500393523379	superpathway of chorismate metabolism
5	ANAEROFRUCAT-PWY	-0.661248424593822	0.29678505148207	0.145914737427717	0.147327741825994	-4.53174529352383	2.01445462886818	5.84983579214026e-06	0.0439618238127874	0.0011231684720909	1	homolactic fermentation
6	ANAGLYCOLYSIS-PWY	-0.829602802891904	0.338537329136622	0.155469248870829	0.156976121623484	-5.33612150902701	2.1566167238392	9.49557808029191e-08	0.0310355403784253	2.24095642694889e-05	1	glycolysis III (from glucose)
7	ARG+POLYAMINE-SYN	0.927383571114885	-0.816974671808065	0.213926164586572	0.213485347901719	4.33506379599299	-3.82684188792278	1.45717856141869e-05	0.0001297978279658	0.0025937778393252	0.0441312615083787	superpathway of arginine and polyamine biosynthesis
8	ARGDEG-PWY	1.33676085850554	-0.320540308551116	0.321921449586913	0.321964794807129	4.15244420718426	-0.995575645912262	3.28942966903899e-05	0.319456372730662	0.0055591361406758	1	superpathway of L-arginine, putrescine, and 4-aminobutanoate degradation
10	ARGSYN-PWY	-0.984341802771801	0.489506404244773	0.132560573829844	0.133479550796041	-7.42560004330785	3.66727638297756	1.12269771513659e-13	0.000245147776435	4.07539270594584e-11	0.0811439139999862	L-arginine biosynthesis I (via L-ornithine)
11	ARGSYNBSUB-PWY	-0.988541353848345	0.474855596563259	0.134855750606425	0.135849461085394	-7.33036114072284	3.49545440054981	2.29533348681509e-13	0.0004732553096491	8.21729388279803e-11	0.149548677849135	L-arginine biosynthesis II (acetyl cycle)
12	ARO-PWY	-0.819197934788888	0.300725116515921	0.152271748107147	0.15380571265084	-5.37984192716072	1.95522722357269	7.4551269994507e-08	0.0505562566905992	1.81905098786597e-05	1	chorismate biosynthesis I
14	AST-PWY	1.64184781482653	-0.47328053833942	0.246721363067979	0.246202365593102	6.65466417018033	-1.92232327743596	2.83947650510663e-11	0.0545650927888327	9.37027246685189e-09	1	L-arginine degradation II (AST pathway)
15	BIOTIN-BIOSYNTHESIS-PWY	-0.186784398522216	-1.2454700393343	0.268717693291605	0.268243018657069	-0.695095273534977	-4.64306599877089	0.486995596599126	3.43276635076862e-06	1	0.0012872873815382	biotin biosynthesis I
16	BRANCHED-CHAIN-AA-SYN-PWY	-0.791482784216752	0.310282717241195	0.151382239602593	0.152908987507825	-5.2283728018197	2.02919869066111	1.71008422721698e-07	0.0424380568930936	3.8989920380547e-05	1	superpathway of branched amino acid biosynthesis
17	CALVIN-PWY	-0.648466593865647	0.271427854071606	0.144646451765621	0.146086015132294	-4.48311442106023	1.85800025981819	7.35614596849561e-06	0.0631689774117241	0.0013829554420771	1	Calvin-Benson-Bassham cycle
18	CATECHOL-ORTHO-CLEAVAGE-PWY	1.76354969564883	0.192808482506586	0.248809173740504	0.248747173613548	7.08796090247108	0.775118284584541	1.36102406279603e-12	0.438269768105986	4.74997397915814e-10	1	catechol degradation to &beta;-ketoadipate
19	CENTFERM-PWY	1.25692497759564	-1.28231306866277	0.291905250463891	0.291516668621712	4.30593480452356	-4.3987641417746	1.66282028415012e-05	1.08869064419035e-05	0.0029431919029457	0.0040281553835042	pyruvate fermentation to butanoate
21	COA-PWY	-0.841876613047306	0.294694715931262	0.154548239003628	0.156076703204959	-5.44733876280235	1.88814031741989	5.11290275606654e-08	0.0590071155514127	1.30379020279697e-05	1	coenzyme A biosynthesis I
23	CODH-PWY	1.47772515143032	-0.818884864366052	0.302134977344132	0.302219373378858	4.89094365842717	-2.70957104837719	1.00353689466287e-06	0.0067370274367496	0.0002037179896165	1	reductive acetyl coenzyme A pathway
24	COLANSYN-PWY	1.13627352416248	-0.301708668894417	0.231702527602014	0.231627042106823	4.90401868258517	-1.30256236987767	9.38955531262086e-07	0.192724211780552	0.0001915469283774	1	colanic acid building blocks biosynthesis
25	COMPLETE-ARO-PWY	-0.81872544498145	0.301355761168722	0.152609240773071	0.154154059719045	-5.36484842486627	1.95489993398786	8.10172251984903e-08	0.0505948823659904	1.94441340476377e-05	1	superpathway of aromatic amino acid biosynthesis
27	DAPLYSINESYN-PWY	-0.939436522221975	0.406549975152555	0.136507088419304	0.137565124196187	-6.88196146515364	2.9553273587916	5.90339847827398e-12	0.0031233744759736	1.98944528717833e-09	0.850808518641115	L-lysine biosynthesis I
28	DENITRIFICATION-PWY	-0.65329141630574	-1.31735992453548	0.339496821341188	0.339972946346742	-1.92429317519057	-3.87489633716882	0.0543178455664901	0.0001066700987666	1	0.0365878438769462	nitrate reduction I (denitrification)
29	DENOVOPURINE2-PWY	-1.03406146504821	0.410961355974825	0.134469208318524	0.135334538691095	-7.6899498255302	3.03663321979363	1.47192738891688e-14	0.002392363658123	5.4314120651033e-12	0.674646551590709	superpathway of purine nucleotides de novo biosynthesis II
30	DHGLUCONATE-PYR-CAT-PWY	1.48945287122985	-0.0238198985146217	0.292876949845193	0.293594432192789	5.08559267643677	-0.0811319831126102	3.6647982172639e-07	0.935336990674175	7.76937222059947e-05	1	glucose degradation (oxidative)
34	FAO-PWY	1.39810896682747	0.0669350570029052	0.222879546935162	0.223591542920206	6.27293525158769	0.299363098123941	3.54304273367563e-10	0.764663015234851	1.14085976024355e-07	1	fatty acid &beta;-oxidation I
35	FASYN-ELONG-PWY	-0.72309308440909	0.0334449636939677	0.17078886994435	0.172058147390909	-4.23384196314843	0.194381749432546	2.29732415514956e-05	0.845876979218446	0.0039973440299602	1	fatty acid elongation -- saturated
36	FASYN-INITIAL-PWY	-0.183712910266121	-1.2179485274935	0.278725491488335	0.278232111080996	-0.659117719319942	-4.37745493416088	0.509820178017101	1.20073177904871e-05	1	0.0044066856291087	superpathway of fatty acid biosynthesis initiation (E. coli)
37	FERMENTATION-PWY	-0.843197584918878	0.274991480638374	0.148684461686635	0.149549208020325	-5.67105382333757	1.83880265418055	1.41921798086492e-08	0.0659442177381156	4.11573214450826e-06	1	mixed acid fermentation
38	FOLSYN-PWY	-0.832801407466064	0.297411491751393	0.152891084419752	0.154407369623917	-5.4470240081473	1.92614829509618	5.12195520362908e-08	0.0540858597560198	1.30379020279697e-05	1	superpathway of tetrahydrofolate biosynthesis and salvage
41	GALACT-GLUCUROCAT-PWY	1.96054829253543	-0.162081975372789	0.265922080752611	0.266928927060783	7.37264196710066	-0.607210230668934	1.67279302299216e-13	0.543711403618715	6.03878281300171e-11	1	superpathway of hexuronide and hexuronate degradation
42	GALACTARDEG-PWY	1.54629905909236	-0.234562628895952	0.229557478248919	0.229059300631084	6.73599950168313	-1.02402577956759	1.62806844033041e-11	0.30582309862981	5.42146790630028e-09	1	D-galactarate degradation I
43	GALACTUROCAT-PWY	2.02327920608449	-0.192410151955026	0.259755555471153	0.260657682304382	7.78916625061052	-0.738171805465299	6.74528054028657e-15	0.460410053682671	2.51598964152689e-12	1	D-galacturonate degradation I
44	GALLATE-DEGRADATION-I-PWY	1.41506658922633	-1.01546975264472	0.285974693351071	0.28661121253337	4.94822311948123	-3.54302172503627	7.4894030150685e-07	0.0003955701136615	0.0001542817021104	0.126582436371683	gallate degradation II
45	GALLATE-DEGRADATION-II-PWY	1.51662794457644	-0.590183733818049	0.292331926851877	0.292379514998805	5.18803389321517	-2.01855363848066	2.12525929364095e-07	0.0435336338227629	4.78183341069213e-05	1	gallate degradation I
47	GLUCARDEG-PWY	1.69019684126666	-0.334485523204742	0.232036188603298	0.231303178282155	7.28419498458627	-1.44609134076281	3.23596710675825e-13	0.148151584160418	1.14229638868566e-10	1	D-glucarate degradation I
48	GLUCARGALACTSUPER-PWY	1.54629905909236	-0.234562628895952	0.229557478248919	0.229059300631084	6.73599950168313	-1.02402577956759	1.62806844033041e-11	0.30582309862981	5.42146790630028e-09	1	superpathway of D-glucarate and D-galactarate degradation
49	GLUCONEO-PWY	-0.868616948001297	0.439840206980109	0.124283077357917	0.124780620487998	-6.9890202790828	3.52490799661006	2.76812412949275e-12	0.0004236298953275	9.52234700545506e-10	0.135137936609495	gluconeogenesis I
50	GLUCOSE1PMETAB-PWY	-1.08795687141865	0.495028040680843	0.195300154493	0.19583685515008	-5.57069129946669	2.52775730238048	2.53730549655683e-08	0.0114793674708634	7.18057455525583e-06	1	glucose and glucose-1-phosphate degradation
51	GLUCUROCAT-PWY	-1.03665781185993	0.492792039602396	0.201206371831485	0.201735743652103	-5.1522116443119	2.44276017071236	2.57432267029763e-07	0.0145754196300333	5.71499632806074e-05	1	superpathway of &beta;-D-glucuronide and D-glucuronate degradation
52	GLUTORN-PWY	-0.999633799994702	0.474346614692573	0.14238410070033	0.143405168273078	-7.02068415699438	3.30773723433247	2.20784442473056e-12	0.0009405301288057	7.61706326532044e-10	0.284040098899346	L-ornithine biosynthesis
53	GLYCOCAT-PWY	-0.777944466744737	0.440679811641725	0.15147132188198	0.152344083203847	-5.13591917650841	2.89266115476282	2.80768313487762e-07	0.0038199315897379	6.17886337702919e-05	1	glycogen degradation I (bacterial)
54	GLYCOGENSYNTH-PWY	-0.833501622762223	0.445421422762309	0.151717463798011	0.152634114973942	-5.49377508624783	2.91822979966407	3.93431495827778e-08	0.0035202481547085	1.062265038735e-05	0.950467001771296	glycogen biosynthesis I (from ADP-D-Glucose)
56	GLYCOLYSIS	-0.682105693110154	0.30202124825243	0.144385013996534	0.14579162234977	-4.72421392102736	2.07159535907934	2.31007151461734e-06	0.0383031930995079	0.0004573941598942	1	glycolysis I (from glucose 6-phosphate)
60	GOLPDLCAT-PWY	1.31822365028189	0.190363756254454	0.291731474522273	0.291689716648084	4.51861991387989	0.652624159816106	6.22440176347393e-06	0.513998606194234	0.0011888607368235	1	superpathway of glycerol degradation to 1,3-propanediol
61	HCAMHPDEG-PWY	2.29438575307916	-0.127208119622664	0.314044436473396	0.31343054154164	7.30592708103435	-0.40585744770429	2.75361482528615e-13	0.684847345379606	9.77533262976582e-11	1	3-phenylpropanoate and 3-(3-hydroxyphenyl)propanoate degradation to 2-oxopent-4-enoate
62	HEME-BIOSYNTHESIS-II	-0.853902162828437	0.406480250074427	0.163087296752799	0.164642920361262	-5.23585944356382	2.46885957308411	1.64218893725267e-07	0.01355443980082	3.76061266630861e-05	1	heme biosynthesis I (aerobic)
63	HEMESYN2-PWY	-0.85442280732946	0.297924262385553	0.156260381327004	0.157855313687961	-5.46794267410255	1.88732488900862	4.55289069321832e-08	0.0591166408062985	1.19455089008479e-05	1	heme biosynthesis II (anaerobic)
65	HISDEG-PWY	-0.92896904159558	0.651044758605557	0.16601221634214	0.166876167248877	-5.59578723821769	3.9013645227997	2.19622903132753e-08	9.56519883435207e-05	6.23729044897018e-06	0.0329999359785146	L-histidine degradation I
66	HISTSYN-PWY	-0.990037637559286	0.485951872768666	0.143441867815441	0.144444917549927	-6.90201300803691	3.36427117693981	5.12707391439844e-12	0.0007674609503317	1.73807805698107e-09	0.238680355553168	L-histidine biosynthesis
69	ILEUSYN-PWY	-0.77017538759273	0.311023374741441	0.150213542808069	0.151724547251299	-5.12720340120596	2.04992125780608	2.94077751301501e-07	0.0403721154127917	6.41089497837271e-05	1	L-isoleucine biosynthesis I (from threonine)
71	KETOGLUCONMET-PWY	1.97377600725016	-0.797582431627073	0.269693324202956	0.270036099882454	7.31859423322178	-2.95361409816783	2.50582030295183e-13	0.0031407648107852	8.94577848153803e-11	0.851147263722801	ketogluconate metabolism
73	LEU-DEG2-PWY	1.79242090133884	-0.384330810813213	0.222681379010987	0.222970188445845	8.04926262492027	-1.72368698027342	8.32943403445287e-16	0.0847643666740708	3.12353776291983e-13	1	L-leucine degradation I
78	METHYLGALLATE-DEGRADATION-PWY	1.52228178442972	-1.06797338914115	0.297464058632796	0.298209802606217	5.1175318168737	-3.58128196929662	3.09559854817749e-07	0.0003419124031771	6.6555368785816e-05	0.110437706226217	methylgallate degradation
79	NAD-BIOSYNTHESIS-II	1.65532996347264	-0.675360323211514	0.281919168728284	0.281580946840031	5.87164743333952	-2.39845888292716	4.31485620888104e-09	0.0164642248163413	1.31603114370872e-06	1	NAD salvage pathway II
80	NADSYN-PWY	1.804565081428	-0.956614228201015	0.309953965265634	0.310139296535968	5.82204225031116	-3.08446636361695	5.81328479120709e-09	0.0020391766702445	1.74979872215333e-06	0.588018262901931	NAD biosynthesis II (from tryptophan)
81	NAGLIPASYN-PWY	-0.0073249284331932	-1.18760989009745	0.236290220204442	0.23663124139996	-0.030999710554485	-5.01882119652206	0.975269770507099	5.1989510679109e-07	1	0.0001991198259009	lipid IVA biosynthesis
82	NONMEVIPP-PWY	-0.899155963372666	0.377859671559851	0.146666787612623	0.147685442940445	-6.13060378568816	2.55854378086691	8.75461841056399e-10	0.0105111583698031	2.74895018091709e-07	1	methylerythritol phosphate pathway I
83	NONOXIPENT-PWY	-0.795992956069973	0.28904693313764	0.150418137119684	0.151917482335105	-5.29186819696231	1.90265747361485	1.21073139571556e-07	0.0570852544085782	2.82100415201725e-05	1	pentose phosphate pathway (non-oxidative branch)
85	ORNARGDEG-PWY	1.33676085850554	-0.320540308551116	0.321921449586913	0.321964794807129	4.15244420718426	-0.995575645912262	3.28942966903899e-05	0.319456372730662	0.0055591361406758	1	superpathway of L-arginine and L-ornithine degradation
87	P101-PWY	2.00217243509272	-0.0371537394615186	0.275395169555921	0.274996398185373	7.27017993206362	-0.135106276688299	3.59008975903381e-13	0.892527847603795	1.2637115951799e-10	1	ectoine biosynthesis
89	P108-PWY	-0.991542143501889	0.543656884564273	0.162964677694526	0.163944804188765	-6.08439913194265	3.31609706848843	1.16928987342745e-09	0.0009128411644556	3.65987730382793e-07	0.276590872830055	pyruvate fermentation to propanoate I
90	P122-PWY	1.62101669936874	-0.365238600511873	0.268362086773594	0.267502837436837	6.04040875839637	-1.36536346310014	1.53724292915689e-09	0.172138841504949	4.75008065109478e-07	1	heterolactic fermentation
91	P124-PWY	1.62327392221679	-0.3364861515766	0.272340931415341	0.271459349083677	5.96044786136525	-1.23954526787316	2.5154755577495e-09	0.215143635418048	7.74766471786847e-07	1	Bifidobacterium shunt
92	P125-PWY	-0.817559369409618	0.318980496268403	0.212271483929087	0.213648879820786	-3.85147997402579	1.4930127250654	0.0001174061324482	0.135433855981831	0.017376107602336	1	superpathway of (R,R)-butanediol biosynthesis
94	P162-PWY	1.41945459997686	-1.06248765401581	0.345189741933512	0.345596381085322	4.11209960071833	-3.07435989543392	3.92077072236916e-05	0.0021095477971132	0.0065084793991328	0.605440217771496	L-glutamate degradation V (via hydroxyglutarate)
95	P163-PWY	0.957606152646294	-1.08263651573321	0.280688356642072	0.280814980915298	3.41163475429589	-3.85533746171385	0.0006457457483003	0.0001155700958002	0.0884671675171447	0.0395249727636934	L-lysine fermentation to acetate and butanoate
96	P164-PWY	2.32966460400296	-0.810384328228213	0.337835186133888	0.338237001253806	6.89586135376582	-2.39590679087212	5.35393937398208e-12	0.0165793057756017	1.80963150840594e-09	1	purine nucleobases degradation I (anaerobic)
98	P221-PWY	1.59645628962609	0.150153149052468	0.280994221733738	0.280383014651009	5.68145593804717	0.535528691848054	1.33552923344852e-08	0.592284322873394	3.8863900693352e-06	1	octane oxidation
101	P281-PWY	1.99324228929857	-0.311186667898363	0.242311941147611	0.242564909497674	8.22593504826218	-1.28290059985509	1.9367395169136e-16	0.199526902677793	7.28214058359515e-14	1	3-phenylpropanoate degradation
102	P381-PWY	1.57337025109364	-1.29054670164321	0.343946610294279	0.343148330766968	4.57446069826789	-3.76090042098914	4.77448218153925e-06	0.000169302823049	0.000921475061037	0.0568857485444879	adenosylcobalamin biosynthesis II (late cobalt incorporation)
104	P42-PWY	-1.0294705549392	0.584651402750297	0.148834075742823	0.149772863768963	-6.91690091668299	3.90358699191444	4.61630717076124e-12	9.47774620096101e-05	1.56954443805882e-09	0.0327930018553251	incomplete reductive TCA cycle
107	P562-PWY	-1.00828102022164	0.572462479503077	0.213541671527975	0.214364830439422	-4.72170613354759	2.67050559706831	2.33874434394514e-06	0.0075737108884842	0.0004607326357571	1	myo-inositol degradation I
110	PANTOSYN-PWY	-0.608752850198857	0.290931873756084	0.156960178367439	0.158380474283901	-3.87839040787648	1.83691755610342	0.0001051498764396	0.0662220671394862	0.0156673315895025	1	pantothenate and coenzyme A biosynthesis I
111	PENTOSE-P-PWY	-0.927374606339436	0.397917303256833	0.133067696683105	0.134112268400084	-6.96919409785786	2.96704625165064	3.18761668154927e-12	0.0030067572445724	1.0933525217714e-09	0.832871756746556	pentose phosphate pathway
112	PEPTIDOGLYCANSYN-PWY	-0.84201624758684	0.298667057988656	0.154675705303506	0.156185546271606	-5.44375243632881	1.91225798493078	5.21697129609286e-08	0.0558431119915323	1.31989373791149e-05	1	peptidoglycan biosynthesis I (meso-diaminopimelate containing)
113	PHOSLIPSYN-PWY	-0.737762739403407	0.222608365840981	0.148098257975257	0.149494279836157	-4.9815760798933	1.48907614448497	6.30684790673836e-07	0.136467318835723	0.0001311824364601	1	superpathway of phospholipid biosynthesis I (bacteria)
114	POLYAMINSYN3-PWY	1.20655105758713	-1.10046790405408	0.23665321702	0.235790884764698	5.09839279930499	-4.66713505550591	3.42549433436109e-07	3.0542858015456e-06	7.29630293218913e-05	0.0011514657471826	superpathway of polyamine biosynthesis II
115	POLYAMSYN-PWY	0.884837029345149	-0.850221240635126	0.199509010203136	0.199387068578514	4.43507302474323	-4.26417443566722	9.20410840396599e-06	2.00642656633301e-05	0.0017119641631376	0.0072632641701254	superpathway of polyamine biosynthesis I
116	POLYISOPRENSYN-PWY	-0.812520119122825	0.332551710692662	0.154047729434234	0.155555035139792	-5.27446994582095	2.13783957808765	1.33140334112744e-07	0.0325297655627522	3.07554171800438e-05	1	polyisoprenoid biosynthesis (E. coli)
117	PPGPPMET-PWY	-0.0473343164677776	-1.32846695783725	0.285910225419244	0.285564101661223	-0.165556570767516	-4.65207969107149	0.868505927041367	3.28604032843909e-06	1	0.0012355511634931	ppGpp biosynthesis
118	PROTOCATECHUATE-ORTHO-CLEAVAGE-PWY	1.36243753544172	0.148540180686141	0.195665454552948	0.195948162273687	6.96309697874151	0.758058554683814	3.32872501710612e-12	0.448415929581026	1.13842395585029e-09	1	protocatechuate degradation II (ortho-cleavage pathway)
120	PWY-1269	-0.0424481560853768	-1.16892242484591	0.242060399993185	0.242414670094856	-0.175361835668171	-4.82199540311862	0.860795326590828	1.42129221991648e-06	1	0.0005415123357881	CMP-3-deoxy-D-manno-octulosonate biosynthesis I
122	PWY-1622	2.0697114166844	-0.193160065299851	0.356238943898472	0.357920758894923	5.80989656558791	-0.539672708272722	6.25114517523705e-09	0.589422764533021	1.87534355257112e-06	1	formaldehyde assimilation I (serine pathway)
123	PWY-181	2.05215125119769	-0.769459972272621	0.359695170945275	0.360542018550699	5.70525104856052	-2.13417558199093	1.16171736405668e-08	0.0328284107218066	3.3922147030455e-06	1	photorespiration
126	PWY-2941	-0.805209195526574	0.651943423490473	0.162318329187043	0.162794122789284	-4.96067942270841	4.00471105664135	7.02470414714933e-07	6.20933313799107e-05	0.0001454113758459	0.0216705726515888	L-lysine biosynthesis II
127	PWY-2942	-0.824539202769845	0.328962917065371	0.153547762804476	0.155051879384143	-5.36992000215461	2.1216312783308	7.87715769499297e-08	0.0338687136476469	1.9062721621883e-05	1	L-lysine biosynthesis III
128	PWY-3001	-0.821659062677626	0.313879579486835	0.153620743961757	0.155163022334656	-5.34862051496231	2.02290194380114	8.86271521325393e-08	0.0430832581151592	2.10932622075443e-05	1	superpathway of L-isoleucine biosynthesis I
130	PWY-3781	-0.852119823619081	0.490858150984762	0.150991001438891	0.152089545489117	-5.64351395446537	3.22742861388778	1.66614015554102e-08	0.0012490820367086	4.79848364795815e-06	0.368479200829039	aerobic respiration I (cytochrome c)
131	PWY-3801	2.38491351996693	0.110557147099207	0.422312078461804	0.423016612926512	5.64727755041615	0.261354149508103	1.63008550419628e-08	0.79381941188597	4.71094710712726e-06	1	sucrose degradation II (sucrose synthase)
134	PWY-4984	-0.576383670540434	0.875124058108306	0.200468371873136	0.200393102931247	-2.87518507360948	4.367036815676	0.0040379073634103	1.25943505287292e-05	0.466113192267252	0.0046095322935149	urea cycle
135	PWY-5005	-0.534471257291756	0.65303486760688	0.157905542382596	0.158623823299029	-3.38475299363948	4.11687761664789	0.0007124233235222	3.84039867937926e-05	0.0968895719990315	0.013518203351415	biotin biosynthesis II
137	PWY-5028	2.06641054967208	-0.420028999087208	0.276245393204901	0.276488529744365	7.48034392790526	-1.51915524117965	7.41283554958774e-14	0.128723424599872	2.70568497559953e-11	1	L-histidine degradation II
139	PWY-5097	-0.932658094478003	0.417825871941551	0.135863568917211	0.136910889558013	-6.86466653210266	3.05180890497763	6.66467520125172e-12	0.0022746686259539	2.23933086762058e-09	0.645497923026066	L-lysine biosynthesis VI
140	PWY-5100	-0.694590057154391	0.213072082440151	0.15917896293534	0.160667912066493	-4.36357948529004	1.32616450727243	1.27951420777075e-05	0.18478521287587	0.0023415110002204	1	pyruvate fermentation to acetate and lactate II
141	PWY-5101	-0.766204536073634	0.30362644202723	0.149695312742841	0.151221424362254	-5.11842703712362	2.00782688899879	3.08094382140041e-07	0.0446616904330609	6.65483865422489e-05	1	L-isoleucine biosynthesis II
142	PWY-5103	-0.805532090287681	0.312882498994679	0.152258536344001	0.153800253880723	-5.29055453723608	2.03434318929882	1.21946051342137e-07	0.0419170054804552	2.82914839113759e-05	1	L-isoleucine biosynthesis III
143	PWY-5104	-0.912417299509921	0.463597396077545	0.167860771613828	0.168554042647749	-5.43556002237965	2.75043771596976	5.46245927788333e-08	0.005951570464663	1.36561481947083e-05	1	L-isoleucine biosynthesis IV
144	PWY-5121	-0.867495803057841	0.414681817633637	0.139202589790411	0.140166440664616	-6.23189413619373	2.95849574025974	4.60828866976547e-10	0.0030914451438711	1.47926066299471e-07	0.850147414564572	superpathway of geranylgeranyl diphosphate biosynthesis II (via MEP)
145	PWY-5154	-0.489901007597931	0.771826245420553	0.154165046128988	0.154342874525399	-3.17776966893025	5.00072483290143	0.0014841260178121	5.71151798277688e-07	0.191452256297772	0.000218179986942	L-arginine biosynthesis III (via N-acetyl-L-citrulline)
147	PWY-5178	2.16762789356908	-0.32644141136337	0.286524039246106	0.286250296011456	7.56525665096891	-1.1404054979573	3.87099550195662e-14	0.254117403404502	1.42065534921808e-11	1	toluene degradation IV (aerobic) (via catechol)
148	PWY-5180	1.65181438988832	-0.152146981953099	0.285052057023064	0.284771889834197	5.79478151162638	-0.53427668735732	6.84101829983446e-09	0.593150118856568	2.03862345335067e-06	1	toluene degradation I (aerobic) (via o-cresol)
149	PWY-5181	2.30066729175556	-0.440199188510728	0.265322945096391	0.265806977013119	8.67119611882694	-1.65608590661261	4.27604478139977e-18	0.0977044229946469	1.62062097215051e-15	1	toluene degradation III (aerobic) (via p-cresol)
150	PWY-5182	1.65181438988832	-0.152146981953099	0.285052057023064	0.284771889834197	5.79478151162638	-0.53427668735732	6.84101829983446e-09	0.593150118856568	2.03862345335067e-06	1	toluene degradation II (aerobic) (via 4-methylcatechol)
151	PWY-5183	2.35178540739841	-0.529046144746356	0.303049552716114	0.304019069607941	7.7603988731225	-1.74017421153419	8.46626891116521e-15	0.0818284324173578	3.14945203495346e-12	1	superpathway of aerobic toluene degradation
152	PWY-5188	-0.851357107977431	0.393367394514603	0.161991310006706	0.163607846625695	-5.25557270906806	2.40433085959842	1.47564538695429e-07	0.0162021019291044	3.39398438999486e-05	1	tetrapyrrole biosynthesis I (from glutamate)
153	PWY-5189	-0.858095776848679	0.392126911288094	0.160911581935648	0.162519210599093	-5.33271605764122	2.41280344546715	9.67545417960969e-08	0.0158303539377649	2.27373173220828e-05	1	tetrapyrrole biosynthesis II (from glycine)
154	PWY-5198	0.258736044591683	-1.41112926385295	0.341525224968716	0.342697127730373	0.757589851863456	-4.11771546846228	0.448696557259813	3.82646714205129e-05	1	0.013507429011441	factor 420 biosynthesis
156	PWY-5304	-0.929359571572226	1.02911515112331	0.213908536882653	0.214012963935064	-4.34465863361994	4.80865799996847	1.39492410970494e-05	1.51946906395773e-06	0.0025108633974688	0.0005758787752399	superpathway of sulfur oxidation (Acidianus ambivalens)
159	PWY-5384	-1.08085533295212	0.49717125969724	0.195849616043777	0.196392063229449	-5.51880240965355	2.53152419462279	3.41317704403356e-08	0.0113567982078225	9.42036864153263e-06	1	sucrose degradation IV (sucrose phosphorylase)
160	PWY-5415	1.66306984500366	-0.0949576750146127	0.280730052701094	0.280302598975338	5.92408909912617	-0.338768442967478	3.14033167265541e-09	0.734784175875969	9.64081823505212e-07	1	catechol degradation I (meta-cleavage pathway)
161	PWY-5417	2.35697125805919	-0.482842515728647	0.25822060370809	0.257963097044898	9.1277428067811	-1.87175034437042	6.99423078438543e-20	0.0612411509295325	2.67179615963523e-17	1	catechol degradation III (ortho-cleavage pathway)
162	PWY-5419	1.86220754362011	-0.106872046953197	0.301942520123778	0.301136385101029	6.16742399466204	-0.354895828736678	6.94114575635926e-10	0.722667633529195	2.20034320476589e-07	1	catechol degradation to 2-oxopent-4-enoate II
163	PWY-5420	1.95048191474044	-0.202928785610666	0.302933290417074	0.302255469472701	6.43865159902052	-0.671381682404904	1.20539529026948e-10	0.501977411037099	3.91753469337582e-08	1	catechol degradation II (meta-cleavage pathway)
164	PWY-5430	2.10706572168389	-0.147782711718563	0.306980249485251	0.305854019392845	6.86384783782358	-0.483180544796921	6.70300291189803e-12	0.6289675480247	2.24550597548584e-09	1	meta cleavage pathway of aromatic compounds
165	PWY-5431	2.35697125805919	-0.482842515728647	0.25822060370809	0.257963097044898	9.1277428067811	-1.87175034437042	6.99423078438543e-20	0.0612411509295325	2.67179615963523e-17	1	aromatic compounds degradation via &beta;-ketoadipate
166	PWY-5484	-0.681804785264329	0.31634186384485	0.145478919720219	0.146882983386835	-4.68662254693363	2.15369988102518	2.77750535048196e-06	0.0312637154899948	0.0005443910486944	1	glycolysis II (from fructose 6-phosphate)
167	PWY-5505	1.5828412980948	-0.318363595712187	0.254291405528091	0.254684014168208	6.22451747752812	-1.25003368095934	4.83040300044708e-10	0.211287243999869	1.54572896014307e-07	1	L-glutamate and L-glutamine biosynthesis
168	PWY-5507	1.295269818025	-1.48191700675647	0.328781580957723	0.328060920142918	3.93960578403434	-4.51720066538519	8.16156090771396e-05	6.26625175708749e-06	0.0123239569706481	0.0023247794018794	adenosylcobalamin biosynthesis I (early cobalt insertion)
169	PWY-5509	1.14849300003861	-0.343462281182885	0.210655119594449	0.211195663268283	5.45200611430513	-1.62627525521953	4.98047432224354e-08	0.103891113293065	1.28232183852734e-05	1	adenosylcobalamin biosynthesis from cobyrinate a,c-diamide I
172	PWY-5647	1.53180617941261	-0.849538315655525	0.246345213936737	0.246991249398036	6.2181284342142	-3.43954823389901	5.03119681558741e-10	0.0005826859434139	1.60495178417238e-07	0.182963386231993	2-nitrobenzoate degradation I
173	PWY-5651	1.60386480682337	-0.862921108384716	0.28505657638129	0.285182963707549	5.62647888073298	-3.02585083332548	1.83925293277273e-08	0.0024793458494461	5.27865591705773e-06	0.696696183694371	L-tryptophan degradation to 2-amino-3-carboxymuconate semialdehyde
174	PWY-5654	2.08458094581301	-0.288370283200524	0.270277620996358	0.269937083279409	7.71273973083068	-1.06828702339513	1.23145062202475e-14	0.285391060192087	4.56868180771182e-12	1	2-amino-3-carboxymuconate semialdehyde degradation to 2-oxopentenoate
175	PWY-5655	1.76699631822105	-1.04808942472041	0.269987458831999	0.270426390868124	6.54473480311015	-3.87569209260911	5.96010537364916e-11	0.0001063220635843	1.96087466793057e-08	0.0365747898730245	L-tryptophan degradation IX
176	PWY-5659	-0.831253822558266	0.473765913897572	0.137005378472716	0.138226977198807	-6.06730795407282	3.4274489936662	1.30072006630573e-09	0.000609280751928	4.05824660687387e-07	0.190704875353485	GDP-mannose biosynthesis
177	PWY-5667	-0.863336376633383	0.2535433739693	0.156167570576953	0.157761715327559	-5.52826923953437	1.60712865883126	3.23405458920461e-08	0.108026147712546	9.02301230388085e-06	1	CDP-diacylglycerol biosynthesis I
178	PWY-5676	1.62829491979818	-0.808540917724577	0.242686125431812	0.243289006429662	6.70946852400792	-3.32337629879029	1.95334546324083e-11	0.000889348567361	6.46557348332716e-09	0.271251313045105	acetyl-CoA fermentation to butanoate II
180	PWY-5686	-0.838427923612796	0.298366017495182	0.153564784583774	0.155086836227035	-5.45976687223763	1.92386423473362	4.76760193417567e-08	0.0543716032900561	1.24434410481985e-05	1	UMP biosynthesis
181	PWY-5695	-0.776294686695137	0.37907730803953	0.139642959229876	0.140482598190148	-5.55913947238273	2.69839334496389	2.71107991310247e-08	0.0069675060215116	7.64524535494897e-06	1	urate biosynthesis/inosine 5'-phosphate degradation
182	PWY-5705	1.87876557801488	-0.417677419994421	0.227733165936063	0.228491643147672	8.24985491372107	-1.82797678829978	1.58586942769477e-16	0.0675530353441342	5.97872774240929e-14	1	allantoin degradation to glyoxylate III
183	PWY-5741	1.79149482904715	-0.552392721921318	0.309752306857309	0.310443915327856	5.78363676197711	-1.77936398379058	7.31027034719182e-09	0.0751801072153126	2.15652975242159e-06	1	ethylmalonyl-CoA pathway
184	PWY-5747	1.05587342832717	-0.134794282244713	0.184820696636578	0.184983402925386	5.71296098078986	-0.728683114879682	1.11027143702245e-08	0.466195523781123	3.25309531047577e-06	1	2-methylcitrate cycle II
187	PWY-5840	-0.734501038236024	0.591479675825457	0.176399604440613	0.17764059500218	-4.16384742225032	3.32964250552189	3.12929271657782e-05	0.0008695755316357	0.005351090545348	0.268411644976456	superpathway of menaquinol-7 biosynthesis
188	PWY-5845	1.49368420773008	-1.31381441488664	0.375856984982888	0.37420401610777	3.97407595816821	-3.51095754810996	7.06530144653391e-05	0.0004464956950625	0.0108805642276622	0.141539135334822	superpathway of menaquinol-9 biosynthesis
189	PWY-5850	1.53993150509874	-1.37925405540359	0.378018524642342	0.37631084895972	4.07369323118682	-3.66519875580633	4.62734246694735e-05	0.0002471465697696	0.0074037479471157	0.0815583680239978	superpathway of menaquinol-6 biosynthesis I
190	PWY-5855	0.185157359921366	-1.03155880722527	0.248055023086839	0.248241896077047	0.746436647874477	-4.15545813791685	0.45540368794175	3.24636382458453e-05	1	0.0115895188537668	ubiquinol-7 biosynthesis (prokaryotic)
191	PWY-5856	0.185157359921366	-1.03155880722527	0.248055023086839	0.248241896077047	0.746436647874477	-4.15545813791685	0.45540368794175	3.24636382458453e-05	1	0.0115895188537668	ubiquinol-9 biosynthesis (prokaryotic)
192	PWY-5857	0.185157359921366	-1.03155880722527	0.248055023086839	0.248241896077047	0.746436647874477	-4.15545813791685	0.45540368794175	3.24636382458453e-05	1	0.0115895188537668	ubiquinol-10 biosynthesis (prokaryotic)
193	PWY-5860	1.46551891183644	-1.31540877875678	0.355012135111288	0.353430849684985	4.12808117496329	-3.721827848161	3.65802987883785e-05	0.0001977858536813	0.0061089098976592	0.0660604751295722	superpathway of demethylmenaquinol-6 biosynthesis I
195	PWY-5862	1.42657664584008	-1.25605860441255	0.353150163520692	0.351617690783829	4.03957520964446	-3.57222812541808	5.35480954645783e-05	0.0003539568688789	0.0083535028924742	0.11397411177902	superpathway of demethylmenaquinol-9 biosynthesis
197	PWY-5896	1.53993150509874	-1.37925405540359	0.378018524642342	0.37631084895972	4.07369323118682	-3.66519875580633	4.62734246694735e-05	0.0002471465697696	0.0074037479471157	0.0815583680239978	superpathway of menaquinol-10 biosynthesis
198	PWY-5897	-0.729858353822932	0.59935101158247	0.178706920668292	0.179945188167892	-4.08410794105542	3.33074208699187	4.42464612541082e-05	0.0008661481256756	0.0072564196456737	0.268411644976456	superpathway of menaquinol-11 biosynthesis
199	PWY-5898	-0.729858353822932	0.59935101158247	0.178706920668292	0.179945188167892	-4.08410794105542	3.33074208699187	4.42464612541082e-05	0.0008661481256756	0.0072564196456737	0.268411644976456	superpathway of menaquinol-12 biosynthesis
200	PWY-5899	-0.729858353822932	0.59935101158247	0.178706920668292	0.179945188167892	-4.08410794105542	3.33074208699187	4.42464612541082e-05	0.0008661481256756	0.0072564196456737	0.268411644976456	superpathway of menaquinol-13 biosynthesis
201	PWY-5910	-0.762251247937078	0.460983418831565	0.193341136943048	0.194623162253007	-3.94251973475057	2.36859484500768	8.06300133033536e-05	0.0178558015512094	0.0122557620221098	1	superpathway of geranylgeranyldiphosphate biosynthesis I (via mevalonate)
203	PWY-5918	-0.965350696747715	0.504566309997594	0.137100793474865	0.138058358716374	-7.04117512583686	3.65473206178099	1.9062523412924e-12	0.0002574507053487	6.61469562428461e-10	0.0841863806490502	superpathay of heme biosynthesis from glutamate
204	PWY-5920	1.0010450311141	-0.760898139430804	0.232757505527297	0.232134787666505	4.3008066650581	-3.27782900219136	1.70177486539881e-05	0.0010460874518098	0.0029951237631019	0.312780148091147	superpathway of heme biosynthesis from glycine
205	PWY-5941	1.6099628346244	-0.498911735645057	0.392203766711777	0.392406442673326	4.10491425955	-1.2714157602667	4.04464865633305e-05	0.203580778742691	0.0066736702829495	1	glycogen degradation II (eukaryotic)
206	PWY-5971	0.812204739731873	-1.54465968613136	0.335306286574718	0.33278633675452	2.42227710082282	-4.64159586957675	0.0154235845612315	3.45728546752184e-06	1	0.0012930247648531	palmitate biosynthesis II (bacteria and plants)
207	PWY-5973	-0.720420645746518	0.0480993647702487	0.164525527299796	0.165792954948504	-4.37877730933377	0.290117060674795	1.19347007483567e-05	0.771726684294997	0.0021959849376976	1	cis-vaccenate biosynthesis
208	PWY-5989	-0.148910895454758	-1.18138291433367	0.273685559202558	0.273106638093616	-0.544094821402496	-4.32572024825231	0.586376223894528	1.52034272938505e-05	1	0.0055340475349615	stearate biosynthesis II (bacteria and plants)
209	PWY-6071	2.50195559409335	-0.555594787588794	0.253964809733939	0.254149563975869	9.85158375569619	-2.18609380593526	6.74722670905063e-23	0.0288087430721383	2.59093505627544e-20	1	superpathway of phenylethylamine degradation
211	PWY-6121	-0.812803378135686	0.308013272227283	0.151643180780556	0.153166778618444	-5.35997315508634	2.01096657516432	8.32343193434156e-08	0.044328987363829	1.98930023230763e-05	1	5-aminoimidazole ribonucleotide biosynthesis I
212	PWY-6122	-0.825592907498974	0.307755936126198	0.153296499922654	0.154813675011968	-5.38559528701261	1.98791183080181	7.22052694288993e-08	0.0468214420662182	1.78150467929562e-05	1	5-aminoimidazole ribonucleotide biosynthesis II
213	PWY-6123	-0.845528089666038	0.299288953464417	0.154558233982908	0.156092402983878	-5.47061174210583	1.91738321496228	4.48484831412413e-08	0.0551892650510689	1.19203512992945e-05	1	inosine-5'-phosphate biosynthesis I
214	PWY-6125	-0.854808022237525	0.324371418465643	0.154973264087814	0.156507726658802	-5.51584189227091	2.07255849529267	3.47114221494541e-08	0.0382133870600825	9.54564109109989e-06	1	superpathway of guanosine nucleotides de novo biosynthesis II
215	PWY-6126	-0.856555594762246	0.305365819828306	0.155082214242522	0.156622590681621	-5.52323552346718	1.94969204952718	3.32813119194461e-08	0.0512128345012955	9.21892340168658e-06	1	superpathway of adenosine nucleotides de novo biosynthesis II
216	PWY-6147	-0.84475312413801	0.305695017399248	0.154479974518643	0.156010559111878	-5.46836654246122	1.95945081627474	4.5420185934783e-08	0.0500600144835062	1.19455089008479e-05	1	6-hydroxymethyl-dihydropterin diphosphate biosynthesis I
217	PWY-6151	-0.957696666228779	0.326078577139652	0.165713242926467	0.167251066329675	-5.77924038728604	1.94963526568438	7.50386467358378e-09	0.0512196069741473	2.20613621403363e-06	1	S-adenosyl-L-methionine cycle I
218	PWY-6163	-0.815616711867845	0.311660932429393	0.153047837341378	0.154583387528613	-5.3291619537791	2.01613470510669	9.86669843486229e-08	0.0437858918823327	2.30880743375778e-05	1	chorismate biosynthesis from 3-dehydroquinate
220	PWY-6182	2.36474631487065	-0.499666721190937	0.25735471167692	0.257062391899475	9.1886653229	-1.94375660126251	3.9774561895838e-20	0.0519248094853564	1.5233657206106e-17	1	superpathway of salicylate degradation
221	PWY-6185	2.10131479993423	-0.381081528635617	0.245097115719634	0.245485746785049	8.57339668712348	-1.5523570456793	1.00476667853464e-17	0.120576815307084	3.79801804486094e-15	1	4-methylcatechol degradation (ortho cleavage)
222	PWY-621	-0.926457541034199	0.422543009709523	0.179049418224804	0.180663022763424	-5.17431193141881	2.33884611940119	2.28752388426144e-07	0.0193433988744029	5.10117826190302e-05	1	sucrose degradation III (sucrose invertase)
224	PWY-6263	1.9370010959266	-0.685946327829171	0.300494011242318	0.299456862029173	6.44605557334918	-2.29063486200008	1.14798582707043e-10	0.0219845408714883	3.7424337962496e-08	1	superpathway of menaquinol-8 biosynthesis II
225	PWY-6269	1.17003407678329	-0.365582958380251	0.210790570901451	0.211329046556284	5.5506945675018	-1.72992290618642	2.84536832947504e-08	0.0836440501309953	7.99548500582486e-06	1	adenosylcobalamin salvage from cobinamide II
226	PWY-6277	-0.825592907498974	0.307755936126198	0.153296499922654	0.154813675011968	-5.38559528701261	1.98791183080181	7.22052694288993e-08	0.0468214420662182	1.78150467929562e-05	1	superpathway of 5-aminoimidazole ribonucleotide biosynthesis
227	PWY-6282	-0.155376946768587	-1.17380574277391	0.27330635813788	0.272744303200199	-0.568508350216285	-4.30368564623076	0.569689837354137	1.67979964134334e-05	1	0.0060976726980763	palmitoleate biosynthesis I (from (5Z)-dodec-5-enoate)
231	PWY-6353	0.853289967445641	0.130623233973765	0.164628233726654	0.165637494346014	5.18313261419321	0.788609091736774	2.18189782774563e-07	0.430340515453585	4.88745113415022e-05	1	purine nucleotides degradation II (aerobic)
232	PWY-6383	-0.871503917825225	0.620684162448502	0.161815320716645	0.163001489221774	-5.38579359460849	3.80784350751558	7.21256955180411e-08	0.000140183935762	1.78150467929562e-05	0.0473821702875652	mono-trans, poly-cis decaprenyl phosphate biosynthesis
233	PWY-6385	-0.926385931434036	0.363354802781088	0.130713730308699	0.131695940557103	-7.0871355996516	2.75904330265623	1.36916215800557e-12	0.0057970852758201	4.76468430985937e-10	1	peptidoglycan biosynthesis III (mycobacteria)
234	PWY-6386	-0.841976894728615	0.296052751053808	0.154687257107835	0.156192199757328	-5.44309150262882	1.89543877039813	5.23637311455373e-08	0.0580342963826671	1.31989373791149e-05	1	UDP-N-acetylmuramoyl-pentapeptide biosynthesis II (lysine-containing)
235	PWY-6387	-0.84228967509132	0.299586294743217	0.154733265180848	0.156238663203915	-5.44349448133777	1.91749141089496	5.22453530347892e-08	0.0551755311198924	1.31989373791149e-05	1	UDP-N-acetylmuramoyl-pentapeptide biosynthesis I (meso-diaminopimelate containing)
238	PWY-6404	2.59262729115777	-0.712518107541864	0.504725041190513	0.504730860135385	5.13671222858776	-1.41167930043101	2.79586578146117e-07	0.158044410919964	6.17886337702919e-05	1	superpathway of mycolyl-arabinogalactan-peptidoglycan complex biosynthesis
239	PWY-6467	0.0211715542517323	-1.19411341377269	0.247961183264155	0.248105219374695	0.0853825343669945	-4.81293145215662	0.931957278008767	1.48732315858158e-06	1	0.000565182800261	Kdo transfer to lipid IVA III (Chlamydia)
240	PWY-6470	1.36477888199601	-0.641835366810936	0.307326014051998	0.305986774323676	4.44081795745769	-2.09759185909126	8.96175838930111e-06	0.0359412148587776	0.0016758488187993	1	peptidoglycan biosynthesis V (&beta;-lactam resistance)
242	PWY-6478	1.8158572097413	-0.904287758639146	0.338330864443771	0.337949709299267	5.3671048094493	-2.67580570054098	8.00105667653056e-08	0.0074549850565268	1.92825465904387e-05	1	GDP-D-glycero-&alpha;-D-manno-heptose biosynthesis
243	PWY-6505	0.913653563123494	-1.26536193703852	0.312134897295307	0.313394588140152	2.92711122992152	-4.03759983395962	0.0034212649828814	5.400086611616e-05	0.410551797945773	0.018900303140656	L-tryptophan degradation XII (Geobacillus)
244	PWY-6507	2.05620353983937	-0.770544673256625	0.292721591928393	0.293391777162263	7.02443412627506	-2.62633356909137	2.14935550837697e-12	0.0086310189167393	7.43677005898432e-10	1	4-deoxy-L-threo-hex-4-enopyranuronate degradation
245	PWY-6519	-0.208040415181814	-1.29482160739469	0.272344583394083	0.272014974921565	-0.76388673712221	-4.7601114893327	0.444934741774274	1.93486048101755e-06	1	0.0007313772618246	8-amino-7-oxononanoate biosynthesis I
247	PWY-6562	1.5844488775294	-0.880896221823676	0.228567629000722	0.228875716754256	6.93207907198616	-3.84879721761612	4.14700033916638e-12	0.000118699215391	1.41412711565574e-09	0.0404764324483404	norspermidine biosynthesis
249	PWY-6588	1.27113190992264	-0.984796369255369	0.258015584796416	0.258399316069103	4.92657027258879	-3.81114154726326	8.36855238357592e-07	0.0001383265283178	0.0001715553238633	0.0468926930997362	pyruvate fermentation to acetone
250	PWY-6590	1.3246226941424	-1.32770995241093	0.305461173645847	0.304942797022052	4.33646829262226	-4.35396397415125	1.44790302030979e-05	1.33697687621962e-05	0.0025917464063545	0.0048799655982016	superpathway of Clostridium acetobutylicum acidogenic fermentation
251	PWY-6608	1.0217000081583	0.0757444965001693	0.175265146964229	0.176096013821803	5.82945340733846	0.430131806258928	5.56092203656517e-09	0.667099764450234	1.67939845504268e-06	1	guanosine nucleotides degradation III
252	PWY-6609	-0.806762891471906	0.360972258993576	0.158100795786477	0.159511207645153	-5.10283890386914	2.26298994486074	3.34595813909914e-07	0.0236363091353439	7.16035041767215e-05	1	adenine and adenosine salvage III
253	PWY-6612	-0.842535232356206	0.301326535787055	0.154045695796972	0.155573785913963	-5.4693850938013	1.9368721665853	4.51599585671362e-08	0.0527609715500216	1.19222290617239e-05	1	superpathway of tetrahydrofolate biosynthesis
257	PWY-6690	2.29438575307916	-0.127208119622664	0.314044436473396	0.31343054154164	7.30592708103435	-0.40585744770429	2.75361482528615e-13	0.684847345379606	9.77533262976582e-11	1	cinnamate and 3-hydroxycinnamate degradation to 2-oxopent-4-enoate
258	PWY-6700	-0.744433784042398	0.106379811663266	0.182343674263459	0.183490770885212	-4.08258628685305	0.579755652832346	4.45372674131485e-05	0.562079407400842	0.0072564196456737	1	queuosine biosynthesis
260	PWY-6708	0.185157359921366	-1.03155880722527	0.248055023086839	0.248241896077047	0.746436647874477	-4.15545813791685	0.45540368794175	3.24636382458453e-05	1	0.0115895188537668	ubiquinol-8 biosynthesis (prokaryotic)
264	PWY-6737	-0.848176119489157	0.472374451579963	0.146395800498034	0.147360572628172	-5.79371892228935	3.20556878380138	6.88446421906549e-09	0.0013479582567946	2.03862345335067e-06	0.396299727497638	starch degradation V
266	PWY-6876	1.43242819427558	-0.889529058339018	0.323572469942975	0.323117158236333	4.42691615429465	-2.75296138154447	9.5589867019496e-06	0.0059058862464038	0.0017684125398606	1	isopropanol biosynthesis
267	PWY-6891	-0.742245484784472	0.861651342846445	0.188558690448932	0.189206870333555	-3.93641620557127	4.55401720522848	8.27074809559633e-05	5.26310485975325e-06	0.0124061221433945	0.0019631381126879	thiazole biosynthesis II (Bacillus)
268	PWY-6892	1.11238138001003	-0.504393365088918	0.292330500135036	0.291635397824265	3.80521833847714	-1.72953409926204	0.0001416791571112	0.0837135490497778	0.0205434777811275	1	thiazole biosynthesis I (E. coli)
270	PWY-6897	-0.886696807108403	0.350047758894941	0.160140136160541	0.161666411324645	-5.53700545264608	2.165247289321	3.07686976099961e-08	0.0303687526314164	8.6152353307989e-06	1	thiamin salvage II
271	PWY-6901	1.97130804801226	-0.767584106411851	0.301507821267983	0.300974685434213	6.53816554317554	-2.55032779685263	6.22779703829909e-11	0.0107621676455168	2.0427174285621e-08	1	superpathway of glucose and xylose degradation
274	PWY-6948	1.31405301144316	-0.39254898534923	0.356584948920023	0.355994243361218	3.68510509325473	-1.10268351994367	0.0002286082908893	0.270164625968348	0.0329195938880721	1	sitosterol degradation to androstenedione
275	PWY-6969	-0.991347070071883	0.529131517755953	0.139006079792028	0.14000610051565	-7.13168137361383	3.77934615568274	9.91501877923812e-13	0.000157240707385	3.47025657273334e-10	0.0529901183887592	TCA cycle V (2-oxoglutarate:ferredoxin oxidoreductase)
277	PWY-7003	1.44794493617454	-1.38246505139422	0.332621532628315	0.332068818123186	4.35313049258459	-4.1631883993437	1.34207210303427e-05	3.13834210090948e-05	0.002429150506492	0.011235264721256	glycerol degradation to butanol
278	PWY-7007	1.36424291973937	0.107831064342402	0.25387813533275	0.253712132162718	5.37361328084162	0.425013433229298	7.71742825333219e-08	0.670826882162568	1.87533506555972e-05	1	methyl ketone biosynthesis
279	PWY-7013	1.05750446691003	-1.58782871779503	0.400777386328019	0.400619795809561	2.63863307408393	-3.96343050044842	0.0083241023007239	7.38803786953426e-05	0.840734332373114	0.0257103717859792	L-1,2-propanediol degradation
282	PWY-7094	1.40748822954603	0.0495250333289779	0.22423188291937	0.224920629559839	6.27693176911929	0.220188932539876	3.45319528648306e-10	0.825724015680009	1.11538207753403e-07	1	fatty acid salvage
285	PWY-7111	-0.705380398802442	0.339502039010602	0.147831454162559	0.149251035986736	-4.77151769086156	2.27470474001114	1.82842917605422e-06	0.0229236479602304	0.0003656858352108	1	pyruvate fermentation to isobutanol (engineered)
287	PWY-7184	-0.999108023275366	0.449546777942939	0.13564949739763	0.136666605647319	-7.36536472631874	3.28936813652223	1.76663188566967e-13	0.0010041259465266	6.35987478841083e-11	0.302241909904511	pyrimidine deoxyribonucleotides de novo biosynthesis I
288	PWY-7187	-1.09511128788886	0.427174007344355	0.14325277910469	0.14425737640498	-7.6446076280904	2.96119351391177	2.09583440640705e-14	0.0030644932644825	7.71267061557796e-12	0.845800140997181	pyrimidine deoxyribonucleotides de novo biosynthesis II
289	PWY-7196	-0.856941875890879	0.347798403062398	0.164123932308555	0.165549468398912	-5.22130967639635	2.1008729682196	1.77662158926532e-07	0.0356521189187707	4.03293100763228e-05	1	superpathway of pyrimidine ribonucleosides salvage
290	PWY-7197	-0.854617238021917	0.326307504546567	0.156743605798825	0.15830112957144	-5.45232600504794	2.06130875648179	4.97152071609796e-08	0.0392735933548001	1.28232183852734e-05	1	pyrimidine deoxyribonucleotide phosphorylation
292	PWY-7199	-0.823180149350682	0.417158192132329	0.170802774300332	0.17224385418321	-4.819477626887	2.42190465436643	1.43934592389203e-06	0.0154394008422244	0.0002893085307022	1	pyrimidine deoxyribonucleosides salvage
293	PWY-7200	-0.828765054945341	0.378334208096976	0.163858504194396	0.165328307456466	-5.05780923010334	2.28838130576398	4.24100373303445e-07	0.0221153253424826	8.90610783937234e-05	1	superpathway of pyrimidine deoxyribonucleoside salvage
294	PWY-7208	-0.859285504474584	0.317600273294141	0.156339143738689	0.157866391244304	-5.49629148481731	2.01182956543704	3.87861215744023e-08	0.0442379061960287	1.05498250682374e-05	1	superpathway of pyrimidine nucleobases salvage
297	PWY-7219	-0.843009262559461	0.295194412678947	0.154093893402371	0.155620912777308	-5.47075061798972	1.89688138573874	4.48133507492275e-08	0.0578435947058358	1.19203512992945e-05	1	adenosine ribonucleotides de novo biosynthesis
299	PWY-7220	-0.87799619189974	0.31498359264938	0.156433706574065	0.157990536006275	-5.61257679772514	1.99368646130088	1.9933569394739e-08	0.0461863298541756	5.70100084689536e-06	1	adenosine deoxyribonucleotides de novo biosynthesis II
300	PWY-7221	-0.835715157975776	0.302559366484795	0.152440592138765	0.15393800883609	-5.48223505465679	1.96546238821989	4.19985698725205e-08	0.0493607447650514	1.1213618155963e-05	1	guanosine ribonucleotides de novo biosynthesis
301	PWY-7222	-0.87799619189974	0.31498359264938	0.156433706574065	0.157990536006275	-5.61257679772514	1.99368646130088	1.9933569394739e-08	0.0461863298541756	5.70100084689536e-06	1	guanosine deoxyribonucleotides de novo biosynthesis II
302	PWY-7228	-0.848507237361116	0.326636011714584	0.154661388624098	0.156189693987619	-5.48622539154488	2.09127762130372	4.10612928699321e-08	0.0365031846868015	1.10044264891418e-05	1	superpathway of guanosine nucleotides de novo biosynthesis I
303	PWY-7229	-0.851787702170854	0.302499395539354	0.154659456752725	0.156192767492381	-5.5075048112494	1.9367055235391	3.63955467044188e-08	0.0527813501883662	9.97237979701075e-06	1	superpathway of adenosine nucleotides de novo biosynthesis I
304	PWY-7234	-0.848777744818376	0.310086525042817	0.155512961832674	0.157061613454754	-5.45792283045596	1.97429860945715	4.81736931168387e-08	0.0483477989323162	1.25251602103781e-05	1	inosine-5'-phosphate biosynthesis III
305	PWY-7237	-0.97784912036221	0.527290785545743	0.199933716254045	0.200696906669619	-4.89086652658278	2.62729901668965	1.00393026799737e-06	0.0086065667511436	0.0002037179896165	1	myo-, chiro- and scillo-inositol degradation
306	PWY-7242	-0.980053376397799	0.476684010689622	0.192754804013478	0.193276222066479	-5.08445629365103	2.46633551501054	3.68680649959013e-07	0.0136503406091276	7.77916171413517e-05	1	D-fructuronate degradation
307	PWY-7254	-0.781177946676703	0.526290736170912	0.164901658455409	0.166561239288107	-4.73723523458644	3.15974315765367	2.16653632247196e-06	0.0015790827421379	0.0004311407281719	0.461092160704272	TCA cycle VII (acetate-producers)
308	PWY-7255	1.83468608919666	-0.315619988215398	0.290535019150524	0.289152978757559	6.31485352285923	-1.09153289574108	2.70417480420689e-10	0.27503846520666	8.76152636563032e-08	1	ergothioneine biosynthesis I (bacteria)
310	PWY-7315	0.862077270144784	-1.25408058493556	0.241670216872086	0.240766365201139	3.56716388681471	-5.20870339961268	0.0003608658037852	1.90164812538151e-07	0.051242944137509	7.302328801465e-05	dTDP-N-acetylthomosamine biosynthesis
311	PWY-7323	1.26897948358211	-0.333824086908536	0.230486115678227	0.230455382678108	5.50566562262557	-1.44854107128758	3.67776010064581e-08	0.147465788214479	1.00402850747631e-05	1	superpathway of GDP-mannose-derived O-antigen building blocks biosynthesis
314	PWY-7347	1.34081939167463	-0.213974976978259	0.330435205153405	0.330983533207189	4.05773770701021	-0.646482243103966	4.95503730831514e-05	0.517967093217113	0.0078289589471379	1	sucrose biosynthesis III
315	PWY-7371	1.531759010083	-0.500667796009455	0.260664705708539	0.259386257659176	5.87635754491337	-1.93020170200116	4.1939198521503e-09	0.0535818507620748	1.28333947475799e-06	1	1,4-dihydroxy-6-naphthoate biosynthesis II
317	PWY-7374	1.68210090689442	-0.583441237087944	0.273127840855641	0.271677332299848	6.15865779784594	-2.14755214264252	7.33640604267084e-10	0.0317493507194098	2.31830430948399e-07	1	1,4-dihydroxy-6-naphthoate biosynthesis I
318	PWY-7376	1.37890267062269	-0.150524555259101	0.237458633619731	0.23805098144223	5.80691739695127	-0.632320666552807	6.36335101522498e-09	0.527177361852452	1.90264195355227e-06	1	cob(II)yrinate a,c-diamide biosynthesis II (late cobalt incorporation)
321	PWY-7392	-0.85942431068773	0.422537040957287	0.141910589930316	0.14286785170868	-6.05609708979253	2.9575375838847	1.39463846092729e-09	0.0031010694198334	4.3233792288746e-07	0.850147414564572	taxadiene biosynthesis (engineered)
322	PWY-7400	-0.985545160101343	0.489922637529289	0.132832132692673	0.133758096645758	-7.41947855630348	3.66275126377426	1.17582334736571e-13	0.0002495208027535	4.25648051746386e-11	0.0818428233031516	L-arginine biosynthesis IV (archaebacteria)
323	PWY-7431	-0.51761697622893	0.684983936767221	0.155406182827163	0.155769180068445	-3.3307360544632	4.39742917351327	0.0008661668949054	1.09540612806876e-05	0.115200197022431	0.0040420486125737	aromatic biogenic amine degradation (bacteria)
327	PWY-7539	-0.84396088565916	0.311186393021366	0.155571833532097	0.157133471697103	-5.42489515292005	1.98039532672722	5.7988568388095e-08	0.0476591246697661	1.44391535286357e-05	1	6-hydroxymethyl-dihydropterin diphosphate biosynthesis III (Chlamydia)
328	PWY-7560	-0.899291618846648	0.377932180448655	0.146667057779253	0.147685604144786	-6.13151741408872	2.55903195600666	8.7044804981863e-10	0.0104964092226792	2.74191135692868e-07	1	methylerythritol phosphate pathway II
329	PWY-7616	1.93300550521359	-0.280658938256629	0.286093285512567	0.285792447111854	6.75655670055451	-0.982037632879726	1.41309695445818e-11	0.32608130866153	4.71974382789032e-09	1	methanol oxidation to carbon dioxide
330	PWY-7663	-0.735548900210001	0.0051580249326985	0.171982221298064	0.173281692882048	-4.27688917295243	0.0297667044158531	1.89523094422462e-05	0.976253113020404	0.003316654152393	1	gondoate biosynthesis (anaerobic)
331	PWY-7664	-0.154343886858101	-1.13609848142109	0.2678039731423	0.267152263509801	-0.576331579577011	-4.25262532495598	0.564391081461553	2.11278905900497e-05	1	0.0076271685030079	oleate biosynthesis IV (anaerobic)
332	PWY-841	-0.840603057591357	0.31440055138444	0.154171998079825	0.155705426012267	-5.45237181888323	2.01920099662853	4.97023968421452e-08	0.0434663327899914	1.28232183852734e-05	1	superpathway of purine nucleotides de novo biosynthesis I
333	PWY-922	-0.782939215008675	0.467534635939554	0.204947219014217	0.206228721696841	-3.82019926288613	2.26706848635194	0.0001333439030879	0.0233860423319965	0.0194682098508392	1	mevalonate pathway I
335	PWY0-1241	1.00168222077274	-0.660861828961435	0.240697935075771	0.240800309545969	4.1615738018584	-2.74443928335264	3.16061817881056e-05	0.006061436613237	0.0053730509039779	1	ADP-L-glycero-&beta;-D-manno-heptose biosynthesis
337	PWY0-1277	2.59703751551196	-0.270906618652782	0.32856895907377	0.328474667188911	7.90408662715116	-0.824741283616184	2.69905284633981e-15	0.409518488225716	1.00944576453109e-12	1	3-phenylpropanoate and 3-(3-hydroxyphenyl)propanoate degradation
339	PWY0-1297	-0.562685901230067	0.526001893360809	0.133406077763926	0.133548250870797	-4.21784307477949	3.93866553796873	2.4665037157763e-05	8.19360542506114e-05	0.004267051428293	0.0284318108249622	superpathway of purine deoxyribonucleosides degradation
341	PWY0-1319	-0.863336376633383	0.2535433739693	0.156167570576953	0.157761715327559	-5.52826923953437	1.60712865883126	3.23405458920461e-08	0.108026147712546	9.02301230388085e-06	1	CDP-diacylglycerol biosynthesis II
342	PWY0-1338	1.0969751297471	0.123018862073153	0.276935432615789	0.276571104492942	3.96112234316005	0.444800125807401	7.45982962546314e-05	0.656464203448818	0.0114135393269586	1	polymyxin resistance
343	PWY0-1415	0.807010541091597	-0.448199329907877	0.198943704693956	0.198761621041944	4.05647689296355	-2.25495911916162	4.98184886182313e-05	0.0241358949244588	0.0078289589471379	1	superpathway of heme biosynthesis from uroporphyrinogen-III
344	PWY0-1479	-0.501887172232002	-1.37974958923827	0.316871190914549	0.314394642696858	-1.58388388285935	-4.38859128578929	0.113220145725171	1.14087246152806e-05	1	0.0041984106584232	tRNA processing
345	PWY0-1533	1.940635061262	-0.272797679131395	0.252232853899459	0.25253102518184	7.69382350974604	-1.08025411505363	1.42802002234847e-14	0.28002903649373	5.28367408268933e-12	1	methylphosphonate degradation I
347	PWY0-162	-0.854726467599646	0.307672803508469	0.155632487690615	0.157157384538589	-5.49195402761133	1.95773685348474	3.97510879063053e-08	0.0502608984537595	1.06930426467961e-05	1	superpathway of pyrimidine ribonucleotides de novo biosynthesis
348	PWY0-166	-1.00005164374757	0.438207362024739	0.134191375710799	0.135181869408581	-7.45242858157158	3.24161342006801	9.16374668948726e-14	0.0011885512836046	3.33560379497336e-11	0.351811179946975	superpathway of pyrimidine deoxyribonucleotides de novo biosynthesis (E. coli)
349	PWY0-321	2.27002815127809	-0.468734814447527	0.256273708391223	0.256512598750114	8.85782691298437	-1.82733642219325	8.15892664484552e-19	0.0676492021657219	3.1003921250413e-16	1	phenylacetate degradation I (aerobic)
351	PWY0-42	1.20169135658646	0.0070647993533174	0.184957963909529	0.18540038319206	6.49710524048727	0.0381056351215782	8.18801864344041e-11	0.969603458397675	2.67748209640501e-08	1	2-methylcitrate cycle I
353	PWY0-845	1.82867504451899	-0.557669767112678	0.301758722357065	0.301497104297959	6.0600569562167	-1.84966873367232	1.3607335627053e-09	0.0643613095560839	4.23188138001347e-07	1	superpathway of pyridoxal 5'-phosphate biosynthesis and salvage
354	PWY0-862	-0.335958561956455	-0.988723946752846	0.23741032043451	0.237406733914875	-1.41509670405895	-4.16468366523826	0.157040144444338	3.11784552095351e-05	1	0.0111930654202231	(5Z)-dodec-5-enoate biosynthesis
356	PWY490-3	1.23202729226656	-0.641934026201725	0.274398092283596	0.27470289167317	4.48992659538329	-2.33683024700545	7.12477220893818e-06	0.0194480124207535	0.0013465819474893	1	nitrate reduction VI (assimilatory)
357	PWY4FS-7	-0.703835618367408	0.194980991302593	0.150627699061454	0.151947898556942	-4.67268386062414	1.28320952875518	2.97289181973228e-06	0.199418678515322	0.0005797139048477	1	phosphatidylglycerol biosynthesis I (plastidic)
358	PWY4FS-8	-0.703835618367408	0.194980991302593	0.150627699061454	0.151947898556942	-4.67268386062414	1.28320952875518	2.97289181973229e-06	0.199418678515322	0.0005797139048477	1	phosphatidylglycerol biosynthesis II (non-plastidic)
359	PWYG-321	-0.144457546598857	-1.14626255411291	0.272428490909914	0.271800786848081	-0.530258586818022	-4.21728931474213	0.595932655671008	2.47256655489375e-05	1	0.0089012395976175	mycolate biosynthesis
360	PYRIDNUCSAL-PWY	-0.81623799548536	0.516910747511114	0.148537808578224	0.149472637252956	-5.49515307448141	3.45822992763775	3.90371653229107e-08	0.000543737122336	1.05790718025088e-05	0.171277193535843	NAD salvage pathway I
361	PYRIDNUCSYN-PWY	-0.853850468906229	0.511425484055245	0.166310944087313	0.167452595547618	-5.13406062115767	3.05415083225636	2.83556696099514e-07	0.0022569857448463	6.20989164457936e-05	0.645497923026066	NAD biosynthesis I (from aspartate)
362	PYRIDOXSYN-PWY	1.71412480044192	-0.537885126586169	0.277465232563843	0.277356460823658	6.17780031250406	-1.93932791393727	6.5000854159586e-10	0.0524614219925659	2.06702716227483e-07	1	pyridoxal 5'-phosphate biosynthesis I
363	REDCITCYC	-0.593116005986314	0.564616063054693	0.154907117108477	0.156121971097054	-3.82884929406421	3.61650611433607	0.0001287438108423	0.000298606267577	0.0189253401938252	0.0970470369625459	TCA cycle VIII (helicobacter)
364	RHAMCAT-PWY	1.76558851533122	-0.633439921046481	0.241539870251579	0.241097560696663	7.3097187370857	-2.62731783439088	2.67702139633955e-13	0.0086060907657697	9.53019617096881e-11	1	L-rhamnose degradation I
365	RIBOSYN2-PWY	-0.839959437418673	0.3423385654716	0.157287491933276	0.158868228071142	-5.34028120796153	2.1548585870694	9.2802516745102e-08	0.031172901938112	2.19941964685892e-05	1	flavin biosynthesis I (bacteria and plants)
367	SALVADEHYPOX-PWY	1.03132636801685	0.109809610045726	0.175781176012132	0.176703440095001	5.86710358534448	0.621434477940493	4.43473642606228e-09	0.534313792846826	1.34380892145346e-06	1	adenosine nucleotides degradation II
368	SER-GLYSYN-PWY	-0.753569921973216	0.352645289247122	0.150930039599658	0.152396097249497	-4.99284253798687	2.31400472592015	5.94970635472865e-07	0.0206674629081576	0.0001243488628138	1	superpathway of L-serine and glycine biosynthesis I
370	SUCSYN-PWY	1.7842363237416	-0.284736948529895	0.409751247408071	0.410538975628393	4.35443780837275	-0.693568614512327	1.33408847303698e-05	0.487952782048084	0.0024280410209273	1	sucrose biosynthesis I (from photosynthesis)
372	TCA	-0.83321096820049	0.4250870740281	0.160495897866272	0.162052801319492	-5.19147828248379	2.62313931364894	2.08630926138518e-07	0.0087123639484706	4.7150589307305e-05	1	TCA cycle I (prokaryotic)
375	THISYN-PWY	1.1414838646524	-0.421875907526094	0.315960570052698	0.314744006646701	3.61274150271983	-1.34037789002174	0.0003029767050491	0.180122520165296	0.0433256688220235	1	superpathway of thiamin diphosphate biosynthesis I
377	THRESYN-PWY	-0.838915923373818	0.313856269164971	0.155038313913098	0.156580342063495	-5.4110232638627	2.00444235226986	6.26656295916169e-08	0.0450226963501061	1.5541076138721e-05	1	superpathway of L-threonine biosynthesis
378	TRNA-CHARGING-PWY	-0.995724680635611	0.37261175634767	0.132548941469331	0.133366948751348	-7.51212849833284	2.79388379082119	5.81736440408757e-14	0.0052079190014795	2.12915537189605e-11	1	tRNA charging
379	TRPSYN-PWY	-0.609646497206701	0.231013800931081	0.152859617028751	0.154279711364061	-3.98827701558375	1.49736993210952	6.65549203276039e-05	0.134297027517913	0.0103160126507786	1	L-tryptophan biosynthesis
380	TYRFUMCAT-PWY	1.53130412934051	-0.464739974633452	0.208311842036175	0.20868485805667	7.35101813882759	-2.22699422929501	1.96702722151557e-13	0.0259476594678291	7.0616277252409e-11	1	L-tyrosine degradation I
381	UBISYN-PWY	0.13678249296717	-1.15564390471708	0.254103434749985	0.254114622777498	0.538294545690621	-4.54772689617693	0.590373716301717	5.4228442527178e-06	1	0.002017298062011	superpathway of ubiquinol-8 biosynthesis (prokaryotic)
382	UDPNAGSYN-PWY	-0.84487805782355	0.304315693054455	0.154822776582706	0.156323391763944	-5.45706566224911	1.94670605352516	4.84067383422973e-08	0.0515699854624949	1.2537345230655e-05	1	UDP-N-acetyl-D-glucosamine biosynthesis I
383	VALDEG-PWY	1.4696332927522	-0.33732817804303	0.349836394204518	0.349771993056599	4.20091596271439	-0.964423066281482	2.65837261766418e-05	0.33483386241266	0.0045724009023823	1	L-valine degradation I
384	VALSYN-PWY	-0.77017538759273	0.311023374741441	0.150213542808069	0.151724547251299	-5.12720340120596	2.04992125780608	2.94077751301501e-07	0.0403721154127917	6.41089497837271e-05	1	L-valine biosynthesis
